# Supplementary material for: A Zero-Dimensional Organic Lead Bromide of (TPA)2PbBr4 Single Crystal with Bright Blue Emission
Source: Nanomaterials (Basel). 2022 Jun 28;12(13):2222. doi: 10.3390/nano12132222 (PMC9268179; doi:10.3390/nano12132222)
Supplement: Supplementary file 1 [file nanomaterials-12-02222-s001.zip]

Archive with 1 entries (1 files):
- nanomaterials-1769764-supplementary.pdf
